# Supplementary material for: Nectin-1 Expression Correlates with the Susceptibility of Malignant Melanoma to Oncolytic Herpes Simplex Virus In Vitro and In Vivo
Source: Cancers (Basel). 2021 Jun 19;13(12):3058. doi: 10.3390/cancers13123058 (PMC8234279; doi:10.3390/cancers13123058)
Supplement: Supplementary file 1 [file cancers-13-03058-s001.zip]

Archive with 1 entries (1 files):
- cancers-1257852-supplementary.pdf
